# Supplementary material for: Modeling rare genetic disease with gene-edited induced pluripotent stem cells: relevance of the starting stock line
Source: Stem Cells Transl Med. 2025 Dec 16;14(12):szaf065. doi: 10.1093/stcltm/szaf065 (PMC12706867; doi:10.1093/stcltm/szaf065)
Supplement: szaf065_Supplementary_Data [file szaf065_supplementary_data.zip]

Archive with 3 entries (3 files):
- 20-Nov-2025_053916_Supplementary_Figures_1-2.docx
- 19-Nov-2025_092320_Supplementary_Figures_1-2.docx
- Supplementary_Figures_1-2.docx
